# Supplementary material for: A shot in the dark: Comparative morphology of the bioluminescent tube organs in tubeshoulders (Platytroctidae)
Source: PLoS One. 2026 Jan 14;21(1):e0332016. doi: 10.1371/journal.pone.0332016 (PMC12803472; doi:10.1371/journal.pone.0332016)
Supplement: S1 Table — If a measurement for a particular cell type is missing for a given species, that cell type was not observed in the specimens examined in this study. (XLSX) [file pone.0332016.s003.xlsx]

## Sheet: Cell sizes
	Searsia koefoedi						Mirorictus taningi				Barbantus curvifrons					Holtbyrnia latifrons						Holtbyrnia macrops						Holtbyrnia melanocephala						Maulisia microlepis						Mentodus facilis						Normichthys osperosus
	Luminescent Fluid Cell Diameter	Blue Cell Diameter	Developing Luminescent Fluid Cell Diameter	Blood Cell Max Diameter		Luminescent Fluid Cell Diameter	Blue Cell Diameter	Developing Luminescent Fluid Cell Diameter	Blood Cell Max Diameter		Luminescent Fluid Cell Diameter	Blue Cell Diameter	Developing Luminescent Fluid Cell Diameter	Blood Cell Max Diameter		Luminescent Fluid Cell Diameter	Blue Cell Diameter	Developing Luminescent Fluid Cell Diameter	Blood Cell Max Diameter			Luminescent Fluid Cell Diameter	Blue Cell Diameter	Developing Luminescent Fluid Cell Diameter	Blood Cell Max Diameter			Luminescent Fluid Cell Diameter	Blue Cell Diameter	Developing Luminescent Fluid Cell Diameter	Blood Cell Max Diameter			Luminescent Fluid Cell Diameter	Blue Cell Diameter	Developing Luminescent Fluid Cell Diameter	Blood Cell Max Diameter			Luminescent Fluid Cell Diameter	Blue Cell Diameter	Developing Luminescent Fluid Cell Diameter	Blood Cell Max Diameter			Luminescent Fluid Cell Diameter	Blue Cell Diameter	Developing Luminescent Fluid Cell Diameter	Blood Cell Max Diameter
	21	10	4	6		20	12	6	11		24	12	5	9		20	13	5	8				7	3	10			14		5	12						8				8	5	7						8
	17	11	4	11		24	8	4	9		20	9	4	7		23	11	5	9				7	4	9			14		3	9						6				10	4	8						7
	20		5	9		20	11	4	8		23	7	4	8		20	12	5	9				7	3	7			15		4	7						7				9	4	8						10
	21		5	10		16	8	5	10		20		3	6		19	10	5	9				7	2	9			15		3	10						5				6	4	6						6
	16		4	8		23		4	10		16		5	8		20	13	5	8				8	2	10			17		4	12						6				7	5	10						9
	16		3	8		16		4	10		18			6		22	13	7	9				12					17									8						8						11
	15		2	7		15		4	12		22			7		19	12	4	7				6					13									5						9						12
	18		4	11		18		5	11		23			5		20	11	7	8				6					15									8						9
	23		3	8		17		3	9		21			6		23	11	6	7				9					16									8						6
	18		6	12		18			11		16			10		19	9	6	7									12															7
	16			11		19			10		20					16	11											19
	18					23			9		20					14	12											11
	27					21			9		21					15												16
	17					23			9		18					12												14
	18					25			11		17					15												9
	29					22			10		23					13												9
	20					18			10		20																	8
	32					17			9		19																	11
	29					23			9		20																	10
	20					20			9		28																	17
	16					17			9		21
	17					20			10		13
	27					20			9		14
	18					16			10		12
	17					17			11		22
	14					13			9		25
	16					19			9		27
	16					19			9		21
	17					17			11		20
	18
Average	19.5667	10.5	4	9.18182		19.1724	9.75	4.33333	9.75862		20.1379	9.33333	4.2	7.2		18.125	11.5	5.5	8.1			#DIV/0!	7.66667	2.8	9			13.6	#DIV/0!	3.8	10			#DIV/0!	#DIV/0!	#DIV/0!	6.77778			#DIV/0!	8	4.4	7.8			#DIV/0!	#DIV/0!	#DIV/0!	9
Minimum	14	10	2	6		13	8	3	8		12	7	3	5		12	9	4	7			0	6	2	7			8	0	3	7			0	0	0	5			0	6	4	6			0	0	0	6
Maximum	32	11	6	12		25	12	6	12		28	12	5	10		23	13	7	9			0	12	4	10			19	0	5	12			0	0	0	8			0	10	5	10			0	0	0	12
	Luminescent Fluid Cell Diameter	Blue Cell Diameter	Developing Luminescent Fluid Cell Diameter	Blood Cell Max Diameter
Total Avg	18.3784	9.33333	4.62222	8.4186
Total Minimum	8	6	2	5
Total Maximum	32	13	7	12
